# Supplementary material for: Expression of Concern: Ginsenoside Metabolite Compound K Promotes Recovery of Dextran Sulfate Sodium-Induced Colitis and Inhibits Inflammatory Responses by Suppressing NF-κB Activation
Source: PLoS One. 2025 Dec 11;20(12):e0338671. doi: 10.1371/journal.pone.0338671 (PMC12698003; doi:10.1371/journal.pone.0338671)
Supplement: S4 File — (XLSX) [file pone.0338671.s004.xlsx]

## Sheet: 相对表达量计算
repetition 1	p65	Lanmin B1		p65/lanminb1			IkBa	p-Ikba	b-tubulin			IkBa/b-tubulin	p-Ikba/b-tubulin
	28591	35809.3	0.798424	1			47469.8	13060.4	34241.5	1.38632	0.381419	1	1
	44034.2	36763.3	1.19778	1.50018			6720	42527.9	39167.7	0.17157	1.08579	0.123759	2.84671
	36700.1	39813.4	0.921801	1.15453			7273.85	35803.3	41075	0.177087	0.871656	0.127739	2.2853
	30723.7	35518.8	0.864997	1.08338			16997.4	16896.6	39585.6	0.429384	0.426836	0.309729	1.11907
	22763.6	33317.9	0.683224	0.855716			20378.2	22554.9	41128.2	0.49548	0.548405	0.357406	1.4378
	26598.7	27558.9	0.965159	1.20883			28294.6	34605.3	42175	0.670886	0.820517	0.483932	2.15122
repetition 2	p65	Lanmin B1		p65/lanminb1			p-Ikba	Ikba	b-tubulin			p-IkBa/b-tubulin	Ikba/b-tubulin
	24883.8	41244.2	0.60333	0.999999			9901.17	43391.3	27630.8	0.358338	1.57039	0.999999	1
	40907.7	38922.1	1.05101	1.74202			35547.7	39443.8	28966.1	1.22722	1.36172	3.42475	0.867122
	17191.9	36388.3	0.472456	0.78308			23127.5	40250.6	35224.5	0.656575	1.14269	1.83228	0.727644
	10227.2	37657.3	0.271587	0.450146			36762.9	37823.6	35816.5	1.02642	1.05604	2.8644	0.672468
	8457.34	47081.6	0.179631	0.297733			42663.5	32759.7	35557.1	1.19986	0.921326	3.3484	0.586685
	4602.63	47599.8	0.0966944	0.160268			44944.8	43269.4	45065.2	0.997328	0.96015	2.7832	0.611407
		First, the gray values of b-tubulin, lanminb1, p65, respectively, were calculated (calculated by image J software), and then the relative expression of p65 was obtained by dividing the value of p65 by the values of the internal parameters of each lane, then the relative expression of each group was divided by the relative expression value of the control group, we can get the result that the contr…
			p65/lanminb1			p-Ikba/b-tubulin
			1	0.999999		1	0.999999
			1.50018	1.74202		2.84671	3.42475
			1.15453	0.78308		2.2853	1.83228
			1.08338	0.450146		1.11907	2.8644
			0.855716	0.297733		1.4378	3.3484
			1.20883	0.160268		2.15122	2.7832

## Sheet: 结果
	control	LPS	LPS+CK(10uM)	LPS+CK(20uM)	LPS+CK(50uM)	LPS+BBR(50uM)
p65/lanminb1	1	1.50018	1.15453	1.08338	0.855716	1.20883
	0.999999	1.74202	0.78308	0.450146	0.297733	0.160268
mean	0.999999	1.6211	0.968803	0.766763	0.576725	0.684549
	control	LPS	LPS+CK(10uM)	LPS+CK(20uM)	LPS+CK(50uM)	LPS+BBR(50uM)
p-Ikba/b-tubulin	1	2.84671	2.2853	1.11907	1.4378	2.15122
	0.999999	3.42475	1.83228	2.8644	3.3484	2.7832
mean	1	3.13573	2.05879	1.99174	2.3931	2.46721
